# Supplementary material for: Novel Cerium(IV) Coordination Compounds of Monensin and Salinomycin
Source: Molecules. 2023 Jun 9;28(12):4676. doi: 10.3390/molecules28124676 (PMC10301318; doi:10.3390/molecules28124676)
Supplement: Supplementary file 1 [file molecules-28-04676-s001.zip]

Archive with 1 entries (1 files):
- molecules-2432340-supplementary.pdf
